# Supplementary material for: Comprehensive whole-genome resequencing unveils genetic diversity and selective signatures of the Xiangdong black goat
Source: Front Genet. 2024 Mar 13;15:1326828. doi: 10.3389/fgene.2024.1326828 (PMC10965680; doi:10.3389/fgene.2024.1326828)
Supplement: Supplementary file 1 [file Table2.XLSX]

## Sheet: Sheet1
Sample	reads	mapped reads	Mapping_rate	Duplication	Insert_size	Mean_depth	3X	4X
3100A	195155032	191692183	0.9823	0.0449	356	11.2849X	0.9905	0.9809
3106A	208558056	207900806	0.9968	0.0503	332	12.2857X	0.9362	0.9322
3125A	202573386	198687495	0.9808	0.0459	340	11.7304X	0.9916	0.9838
3190A	223903432	220112644	0.9831	0.0507	338	13.0394X	0.9933	0.9889
3199A	25951182	25870113	0.9969	0.0495	337	11.5257X	0.8594	0.8764
3604A	206008187	202182839	0.9814	0.047	339	11.916X	0.9916	0.9844
3615A	194843915	191430485	0.9825	0.0452	347	11.2691X	0.9905	0.9807
3667A	216786125	212694256	0.9811	0.0488	332	12.5635X	0.9931	0.9876
3679A	223221248	219230421	0.9821	0.0503	350	12.9081X	0.9935	0.9889
3697A	227447005	223212516	0.9814	0.0511	335	13.2417X	0.993	0.9887
xdb3699	142959640	140320224	0.9815	0.0343	330	8.2991X	0.9703	0.9311
xdbZZ001	200041352	196736401	0.9835	0.0461	361	11.6392X	0.9909	0.9826
xdbZZ002	227830846	223668769	0.9817	0.0511	336	13.0676X	0.9929	0.9876
xdbZZ003	227425651	223325478	0.982	0.0502	329	13.2553X	0.9937	0.9897
xdbZZ004	228146758	224073719	0.9821	0.0514	332	13.0972X	0.9931	0.988
xdbZZ005	226870459	222835704	0.9822	0.0507	321	13.2306X	0.9934	0.9891
xdbZZ006	227544311	223687420	0.983	0.0514	326	13.2561X	0.9934	0.989
xdbZZ007	226886966	223342596	0.9844	0.0523	325	13.0197X	0.993	0.9879
xdbZZ009	227498540	223887599	0.9816	0.0511	332	13.0875X	0.9927	0.9873
xdbZZ010	227697896	223498374	0.9841	0.0515	341	13.2521X	0.9933	0.989
SRR14755743	105036183	101179513	0.9633	0.0337	313	5.9706X	0.8864	0.7739
SRR14755744	113958817	109803000	0.9635	0.0367	333	6.4815X	0.9152	0.8235
SRR14755745	126149136	121521177	0.9633	0.0381	352	7.1722X	0.9439	0.8754
SRR14755746	105063507	101359050	0.9647	0.0338	339	5.9738X	0.8833	0.7693
SRR14755747	101161236	97539409	0.9642	0.032	315	5.7574X	0.8754	0.7537
SRR14755748	108503675	104515664	0.9632	0.0343	343	6.1668X	0.8996	0.7957
SRR14755749	103160451	99374937	0.9633	0.0333	325	5.8648X	0.8812	0.7657
SRR14755750	108869821	104977714	0.9642	0.034	331	6.1978X	0.8978	0.7951
SRR14755751	71458559	68480709	0.9583	0.9611	1594552	4.0493X	0.5861	0.5811
SRR14755752	108452053	104515234	0.9637	0.036	386	6.1657X	0.9077	0.8058
SRR14755753	103720033	100071798	0.9648	0.0334	352	5.903X	0.894	0.7804
SRR14755754	105086027	101259063	0.9636	0.0334	322	5.9762X	0.8889	0.7766
SRR14755755	111188209	107173461	0.9639	0.0347	321	6.3245X	0.9053	0.807
SRR14755756	104503364	100715104	0.9637	0.0337	356	5.9431X	0.8914	0.7784
SRR14755757	108245225	104364264	0.9641	0.0341	349	6.1581X	0.9029	0.7988
SRR14755758	118344841	114044553	0.9637	0.0361	329	6.7307X	0.9273	0.8438
SRR14755759	121526521	117143344	0.9639	0.0364	314	6.9135X	0.9255	0.8455
SRR14755760	116618241	112514770	0.9648	0.0356	336	6.6527X	0.9304	0.8461
SRR14755761	118782509	114540189	0.9643	0.0361	333	6.7745X	0.9338	0.8535
SRR14755762	131535468	126682630	0.9631	0.04	344	7.4876X	0.9573	0.9004
SRR14755763	107418427	103560621	0.9641	0.034	348	6.1068X	0.8975	0.7903
SRR14755764	109397884	105443449	0.9639	0.0339	313	6.2253X	0.902	0.7997
SRR14755765	112681891	108683227	0.9645	0.038	342	6.4066X	0.9146	0.8194
SRR14755766	119624408	115194092	0.963	0.0368	338	6.8X	0.9323	0.8523
SRR14755767	105408928	101600404	0.9639	0.0334	323	5.9953X	0.8866	0.7749
SRR14755768	126585766	122711079	0.9694	0.0382	363	7.2572X	0.9432	0.8767
SRR14755769	112673371	108658524	0.9644	0.0385	379	6.4113X	0.9134	0.8199
SRR14755770	126328870	121681269	0.9632	0.0383	354	7.1829X	0.9441	0.8758
SRR14755771	113274446	109130819	0.9634	0.0357	351	6.4401X	0.9072	0.8139
SRR14755772	106383280	102593179	0.9644	0.0339	348	6.0509X	0.8942	0.7849
SRR14755773	126103097	121485749	0.9634	0.0384	333	7.1629X	0.9325	0.8602
SRR14755774	116478987	112575681	0.9665	0.0358	334	6.6453X	0.926	0.8394
SRR14755775	133664066	128700251	0.9629	0.0397	339	7.59X	0.9499	0.891
SRR14755776	105935142	102116212	0.964	0.0334	316	6.0227X	0.8868	0.7749
SRR14755777	115019446	110794090	0.9633	0.0359	321	6.5357X	0.9102	0.8188
SRR14755778	101994336	98424513	0.965	0.0329	338	5.802X	0.8811	0.7613
SRR9613723	172411955	167896178	0.9738	0.0224	0	6.7428X	0.9426	0.8722
SRR9613725	174604305	170034511	0.9738	0.0224	0	6.8264X	0.9494	0.8839
SRR9613726	177001365	172315994	0.9735	0.0226	0	6.9216X	0.9516	0.8888
SRR9613735	177213239	172622481	0.9741	0.0226	0	6.938X	0.9533	0.892
SRR9613736	172905588	168258839	0.9731	0.0222	0	6.7608X	0.9451	0.8762
SRR9613742	174527701	169917137	0.9736	0.0225	0	6.8273X	0.9464	0.8793
SRR9613743	177667733	172746970	0.9723	0.0228	0	6.9307X	0.9503	0.8871
SRR9613744	177169010	172156010	0.9717	0.0228	0	6.9017X	0.9499	0.8859
SRR9613745	172393585	167599336	0.9722	0.0228	0	6.7182X	0.9357	0.8612
GZB2575	227989465	221162531	0.9701	0.0524	315	13.0461X	0.9924	0.9872
GZB4029	227006405	220017721	0.9692	0.0526	305	12.9923X	0.9922	0.9867
GZB45	228218104	221724080	0.9715	0.0536	335	13.0285X	0.9927	0.9874
GZB48	221922056	218111327	0.9828	0.0508	331	12.905X	0.9928	0.9873
GZB327	225766009	221386374	0.9806	0.0514	300	13.1219X	0.9929	0.9878
SRR10083581	211990792	205113199	0.9676	0.0529	271	12.0711X	0.9928	0.9854
SRR10083582	198825272	189499112	0.9531	0.0503	255	11.1573X	0.9894	0.9766
SRR10083584	220339073	213079153	0.9671	0.0533	270	12.5631X	0.994	0.9881
SRR10083586	229586980	221395369	0.9643	0.0567	256	13.0242X	0.9941	0.9888
SRR10083587	165203892	159512091	0.9655	0.0447	277	9.3934X	0.9799	0.9526
SRR10083588	175826868	169732709	0.9653	0.0463	267	10.0258X	0.9848	0.9651
SRR10083589	170515016	164612727	0.9654	0.0457	264	9.6949X	0.9825	0.9592
SRR10083590	214927800	207796613	0.9668	0.0544	261	12.2266X	0.9928	0.9852
SRR10083591	168639757	162716400	0.9649	0.0447	265	9.5929X	0.9813	0.9569
SRR10083592	174864905	168796420	0.9653	0.0462	268	9.9423X	0.9844	0.964
SRR10083593	167334642	161385422	0.9644	0.0443	268	9.529X	0.9815	0.9564
SRR10083594	182494111	176005145	0.9644	0.0474	260	10.385X	0.9868	0.9697
SRR10083595	170047681	163954706	0.9642	0.0452	269	9.6438X	0.9828	0.9595
SRR10083596	165079095	159236288	0.9646	0.0449	261	9.3886X	0.9794	0.9521
SRR10083597	206215578	199278727	0.9664	0.0516	261	11.7318X	0.9917	0.9823
SRR10083598	175161963	169168525	0.9658	0.0469	265	9.9515X	0.9841	0.9631
SRR10083599	234318749	226177985	0.9653	0.0576	261	13.3246X	0.9947	0.9903
SRR10083601	171163860	164850454	0.9631	0.0446	265	9.7187X	0.9826	0.9594
SRR10083602	169133438	163126558	0.9645	0.0442	268	9.6312X	0.9825	0.9593
SRR10083603	169428481	162095792	0.9567	0.0445	266	9.5633X	0.9816	0.9573
SRR10083604	165070824	159424524	0.9658	0.0438	265	9.4131X	0.9803	0.9542
SRR10083605	167008630	161191578	0.9652	0.0449	273	9.5063X	0.9815	0.9567
SRR10083606	171209709	164909171	0.9632	0.0451	265	9.7217X	0.9828	0.9598
SRR10083607	173263392	167023584	0.964	0.046	266	9.8229X	0.9838	0.962
SRR10083608	243183480	235202566	0.9672	0.0593	268	13.8437X	0.9953	0.9919
SRR10083609	230927801	222252163	0.9624	0.0552	263	13.1195X	0.9945	0.9898
SRR10083610	206671293	199863242	0.9671	0.0517	268	11.7676X	0.9923	0.9836
SRR10083611	229390813	224015563	0.9766	0.0606	266	13.0943X	0.9945	0.9897
SRR10083612	217438566	211576279	0.973	0.0579	272	12.3432X	0.9932	0.986
SRR10083613	237751648	227492087	0.9568	0.0565	263	13.413X	0.9948	0.9906
SRR10083614	169242464	163422591	0.9656	0.0442	272	9.6498X	0.983	0.9602
SRR10083615	204060672	197207172	0.9664	0.0528	259	11.6018X	0.9908	0.9808
SRR10083616	215320587	207705840	0.9646	0.0523	264	12.2446X	0.9931	0.9861
SRR10083617	214886678	207604726	0.9661	0.0531	264	12.2291X	0.993	0.9857
SRR10083618	204805552	198023352	0.9669	0.0507	282	11.6543X	0.9925	0.984
SRR10083619	212447321	204652861	0.9633	0.0529	259	12.0645X	0.9926	0.9844
SRR10083620	168674378	162772568	0.965	0.0441	274	9.6028X	0.9827	0.9596
SRR11127579	161818019	158862954	0.9817	0.0377	352	9.4624X	0.9866	0.9674
SRR11127585	167017055	162545734	0.9732	0.0412	321	9.6127X	0.9828	0.9587
SRR11744850	194718530	190661581	0.9792	0.0621	330	11.0849X	0.9503	0.8981
SRR11744851	103690094	101240835	0.9764	0.0317	340	6.0062X	0.8477	0.7289
SRR11744852	207033209	202006313	0.9757	0.0577	329	12.0053X	0.9603	0.9296
SRR11744853	179089673	174515506	0.9745	0.0508	349	10.3787X	0.9635	0.9304
SRR11744854	181574366	176967929	0.9746	0.0489	342	10.5431X	0.9907	0.9788
SRR11744855	165120743	160963257	0.9748	0.0452	352	9.5886X	0.9869	0.9684
SRR11744856	186835252	182455003	0.9766	0.0473	355	10.8004X	0.9921	0.9825
SRR11744857	160247923	156426308	0.9762	0.0416	339	9.2626X	0.984	0.9609
SRR11744858	155901249	149954515	0.9619	0.0457	329	8.884X	0.9541	0.9083
SRR11744859	143114381	137713800	0.9623	0.04	333	8.1689X	0.9666	0.9211
SRR11744860	158592152	152783935	0.9634	0.0437	336	9.049X	0.9775	0.9458
SRR11744861	171272741	164500413	0.9605	0.0481	321	9.7523X	0.9832	0.9598
SRR11744862	206728301	197620226	0.9559	0.0544	325	11.7114X	0.99	0.9775
SRR11744863	180977944	176599905	0.9758	0.0467	339	10.513X	0.9895	0.9762
SRR11744864	166557595	162102477	0.9733	0.0473	339	9.6367X	0.9696	0.9341
SRR9613724	178053968	173455199	0.9742	0.0228	0	6.96X	0.9544	0.894
SRR9613727	178242941	173423745	0.973	0.0228	0	6.9616X	0.9515	0.8898
SRR9613728	179083718	174275546	0.9732	0.023	0	6.9935X	0.9516	0.8904
SRR9613729	177544110	172962108	0.9742	0.0229	0	6.9401X	0.9528	0.8909
SRR9613730	175823738	171262921	0.9741	0.0226	0	6.8725X	0.951	0.8872
SRR9613739	178338773	173510136	0.9729	0.023	0	6.9617X	0.9508	0.8882
SRR9613751	180015673	175037103	0.9723	0.0231	0	7.0189X	0.9533	0.8931
SRR9613752	180076350	175198221	0.9729	0.0232	0	7.0259X	0.9548	0.8952
SRR9613754	180338375	175440350	0.9728	0.0234	0	7.0309X	0.9529	0.8922
SRR9613755	178845600	173912387	0.9724	0.023	0	6.9748X	0.9515	0.8896
SRR9613756	177058875	172094731	0.972	0.023	0	6.8997X	0.9408	0.875
SRR9613757	180889582	175860841	0.9722	0.0233	0	7.0505X	0.9548	0.8964
SRR9613758	177967793	173084978	0.9726	0.023	0	6.9383X	0.9528	0.891
SRR9613759	180146445	175216861	0.9726	0.0232	0	7.0218X	0.9548	0.8955
SRR9613760	178012816	173208018	0.973	0.0229	0	6.9514X	0.951	0.8884
SRR11744807	111982837	111518584	0.9959	0.0503	332	6.5734X	0.574	0.5701
SRR11744808	217836630	212549369	0.9757	0.0573	346	12.5621X	0.9831	0.9671
SRR11744809	178514720	174248081	0.9761	0.0465	341	10.2501X	0.9833	0.9629
SRR11744810	179842887	173674068	0.9657	0.051	338	10.1421X	0.9605	0.9225
SRR11744811	245783869	236586087	0.9626	0.0628	355	13.943X	0.9956	0.9934
SRR11744812	209201387	201720186	0.9642	0.0534	335	11.838X	0.9938	0.9878
SRR11744813	107522785	103786443	0.9653	0.0363	361	6.0974X	0.882	0.7691
SRR11744814	215683412	208806639	0.9681	0.0679	343	12.0555X	0.9261	0.8746
SRR11744815	166845849	163043859	0.9772	0.0444	352	9.6542X	0.9871	0.9688
SRR11744816	165749094	161887109	0.9767	0.0445	352	9.5881X	0.9867	0.9677
SRR11744817	175445469	171601346	0.9781	0.0557	371	9.9354X	0.9395	0.8869
SRR11744818	215178771	209591845	0.974	0.0537	362	12.4068X	0.9942	0.9894
SRR11744819	284093012	277453141	0.9766	0.067	358	16.4195X	0.9964	0.9955
SRR11744820	188828181	181754695	0.9625	0.0495	346	10.6502X	0.9911	0.9799
SRR11744821	195373836	188128402	0.9629	0.052	348	11.0891X	0.9923	0.9834
SRR5803158	391255246	367737946	0.9399	0.1173	478	20.8889X	0.9924	0.989
SRR5803161	292442494	274901562	0.94	0.1163	500	15.6705X	0.9881	0.9797
SRR5803162	268808681	253843187	0.9443	0.113	494	14.6408X	0.9809	0.9648
SRR5803163	549517426	516282467	0.9395	0.1573	482	28.9505X	0.9951	0.9939
SRR5803165	363406214	341678395	0.9402	0.1128	481	19.8097X	0.9922	0.9888
