# Supplementary material for: Comprehensive whole-genome resequencing unveils genetic diversity and selective signatures of the Xiangdong black goat
Source: Front Genet. 2024 Mar 13;15:1326828. doi: 10.3389/fgene.2024.1326828 (PMC10965680; doi:10.3389/fgene.2024.1326828)
Supplement: Supplementary file 2 [file Table3.XLSX]

## Sheet: Sheet1
top 1% genes in	CLR	FST	PI ratio	XPEHH
	AATK	ABCB5	ABCG2	PRMT3
	ABCB5	ABCC2	ABHD6	VRK1
	ABCC4	ABCC4	ABI2	CGNL1
	ABHD16A	ABCF3	ADAD2	CASP6
	ABTB2	ACBD4	ADAM33	PLA2G12A
	ACAP1	ACTB	ADAMTS20	MCUB
	ACAP3	ACVRL1	ADAMTS3	CFI
	ADAMTS17	ADAM20	ADAMTSL1	FAM118A
	ADAMTSL5	ADAM21	ADAMTSL2	SMC1B
	ADGRB1	ADGRG1	ADCY9	MTFR2
	ADGRL3	ADGRG3	ADORA1	PDE7B
	ADM5	ADGRG5	ADORA2B	FBXO7
	AGPAT5	ADIPOQ	ADTRP	BPIFC
	AGRN	AFF3	AGBL1	CD84
	AHCYL1	AIG1	AHCYL1	ERBB4
	AIF1	ALG3	AIMP1	RTCB
	AK3	ALOX5AP	AK3	PRSS2
	AK9	ALPK1	ALYREF	SLC12A2
	AKT1S1	AMBRA1	AMOTL1	C25H16orf62
	ALDH1B1	AMPD3	ANAPC11	NBEAL1
	ALDH1L1	ANK2	ANGPTL7	ATXN1
	ALX1	ANK3	ANKRD45	TFPI
	ALX3	ANKRD33	ANKRD66	RELN
	AMER2	ANO4	ANKS1B	SH3PXD2A
	ANGPTL7	AP1G2	APOOL	GMCL1
	ANKRD65	AP2M1	ARFRP1	ANXA4
	ANKS3	AP5S1	ARG1	IYD
	ANO3	APBA3	ARHGAP12	CCP110
	AP2A2	ARHGAP15	ARHGAP15	FOXN3
	APC2	ARHGEF10	ARHGAP32	SYN3
	APOBEC4	ARID2	ARHGDIA	TRPV6
	APOM	ARL1	ARL8A	EPHB6
	ARC	ARL8B	ARMC8	KLF10
	ARFGAP1	ASTE1	ARNT	STAG1
	ARFGAP3	ATP1B2	ARRDC5	CLDN8
	ARG1	ATP2C1	ASIC5	SLC8A1
	ARHGAP1	ATP6V0E1	ASPN	KIAA0930
	ARHGDIG	ATP6V1B2	ATF6	DCP2
	ARL8A	ATPAF1	ATP1B2	GAR1
	ARPC4	ATXN1	ATP5G1	FNIP2
	ARPC5	ATXN10	ATP5S	KEL
	ART1	B3GAT2	ATP6V1A	EPS15
	ATF5	BAG2	ATP9B	ABCB5
	ATG13	BBS7	ATRN	PWP1
	ATP6V1A	BCLAF1	ATXN7	BTBD11
	ATP6V1E2	BFSP2	AVP	TRPV5
	ATP8A2	BICD2	B2M	GNG7
	AURKAIP1	BIN3	B3GNT2	TRNAC-ACA
	AXIN1	BIRC6	B3GNT9	ENPP1
	B3GALT6	BLOC1S2	BCAP29	MKS1
	BAG6	BMPR2	BCL2L1	ENPP3
	BBS9	BNIP1	BCL2L12	GP2
	BCL11A	BPIFC	BEST4	CALCRL
	BCL2L12	C17H12orf65	BIRC6	NAALADL2
	BCLAF1	C1H3orf33	BMPR1A	SNRPF
	BIRC2	C5H12orf75	BTBD19	CCDC38
	BIRC3	C8H9orf3	C13H20orf194	AMDHD1
	BIRC6	CACUL1	C16H1orf127	NTHL1
	BIRC7	CALCRL	C23H6orf89	NPW
	BMP7	CAMK2N2	C3H1orf228	SLC9A3R2
	BPIFA2	CAND1	CA11	TSC2
	BRPF1	CARD14	CAB39	CALHM2
	BSG	CCDC102A	CADPS	CALHM1
	C11H2orf15	CCDC180	CBLB	PDCD11
	C11H2orf68	CCDC191	CCSER1	COG5
	C11H2orf73	CCDC38	CD109	NSL1
	C13H20orf141	CCDC50	CD180	GRID2
	C19H17orf74	CCDC53	CDC25A	SNRNP27
	C23H6orf47	CCDC57	CDC37L1	TAB1
	C25H16orf71	CCNA2	CDH18	SYNGR1
	C25H16orf96	CCSAP	CDH8	PRDM4
	C6H4orf48	CCSER1	CDKAL1	AQR
	C7H19orf25	CD84	CDKL1	SP8
	CACNA2D1	CDC25A	CEBPZ	FZD7
	CAMK1	CDH18	CEBPZOS	AGMO
	CAMTA1	CDK2AP1	CENPL	ASCL4
	CAPN15	CEP170	CENPP	ANTXR1
	CATSPERG	CFI	CHD7	MYOF
	CCDC57	CHAF1B	CHMP6	USMG5
	CCDC78	CHRM2	CHRM2	MIR1307
	CCDC93	CHUK	CLIC4	TAF5
	CCNL2	CLDN14	CLVS1	SLC22A5
	CCSER1	CLIP1	CNOT7	P3H2
	CDC34	CNKSR3	CNTFR	RFX3
	CDC37L1	COG5	COG5	KDM4C
	CDK8	COL15A1	COL10A1	C4H7orf34
	CDX1	COL23A1	COL11A1	CREBBP
	CENPBD1	COPB1	COL14A1	EPHA6
	CEP131	CPN1	COL4A3BP	ANKIB1
	CFAP221	CREBRF	COMMD1	TRNAY-GUA
	CHCHD3	CRYL1	CPQ	RNF11
	CHD3	CSMD1	CREB5	TTC39A
	CHMP2A	CSRNP3	CTAGE5	ARL8B
	CHRNB1	CTNND2	CTNND2	RRH
	CHST13	CTSL	CUX1	PRIMA1
	CKAP5	CWF19L1	CWF19L2	UNC79
	CNTROB	CXCR1	CXCR6	TRNAC-GCA
	COL20A1	CXCR2	DARS2	AFF3
	CPNE9	CYYR1	DBP	FBN2
	CPSF3L	DCAF10	DBR1	FCRL5
	CPT1C	DCAF5	DCBLD2	GJD2
	CPTP	DCHS2	DCDC1	NTN4
	CREBBP	DDX10	DCN	GALNTL6
	CRYGC	DDX55	DDX46	UPK3A
	CSF1	DIP2C	DHX30	FMNL2
	CSNK2B	DLGAP2	DHX35	SMC3
	CSRP1	DNMBP	DIXDC1	FAM63A
	DAZAP1	DOCK8	DLAT	BNIPL
	DBNDD1	DOPEY1	DMAP1	C3H1orf56
	DDX18	DPH5	DNAAF1	ANXA9
	DECR2	DPP10	DNAH14	CDC42SE1
	DEF8	DPP6	DNAH2	PRUNE1
	DICER1	DPYSL4	DNAI1	CALHM3
	DMRT1	DUS1L	DNAI2	KIF1BP
	DMRT2	DUSP15	DNAJC1	IGSF6
	DMXL2	DVL3	DNAJC2	METTL9
	DNAJB9	ECE2	DNAJC24	NECTIN3
	DOCK8	ECHDC1	DPP6	EXOC4
	DPH5	EDEM1	DPYD	C18H16orf87
	DSE	EFCAB14	DSCAM	MMP27
	DUS1L	EGR3	DTNBP1	MIR1249
	DVL1	EIF2B5	DUS4L	KIF25
	EAF2	EIF3B	DUSP12	MLLT11
	EIF5A	EIF4A2	DUSP14	GABPB2
	ELF3	EIF4B	E2F4	DENND1A
	EP300	ELF2	EBF1	SEC24B
	EPB41L5	ELOVL6	EFCAB13	VPS13B
	EPS15	EML6	EFNB3	SLC26A4
	ERICH1	EPS15	EIF2AK2	BCLAF1
	ERLIN2	ERBB4	EIF2B3	SLC16A10
	ERMP1	ERLIN1	EIF3A	ADAMTS18
	ESR1	ERP29	EIF3E	KCNN2
	EXOSC10	EXOC6B	ELF3	CSGALNACT2
	F13A1	EXOSC3	ELMO3	TTC14
	F2	EXOSC9	EMC1	CCDC39
	FAM109B	EYA2	EMC2	ELOVL6
	FAM132A	FAM118A	ENHO	PCGF6
	FAM172A	FAM160B2	ENPP3	ILDR1
	FAM173A	FAM219B	EP300	TGM3
	FAM185A	FASLG	ERI3	LYPD6B
	FAM198A	FASN	ERMP1	PAX5
	FAM210A	FBLN1	EXOC2	RET
	FAM234A	FBXL18	EXOC3L1	PDXP
	FAM83G	FBXL7	EXOSC10	LGALS1
	FAM98C	FBXO30	EYA3	NOL12
	FANCL	FBXO7	FAM163B	TRIOBP
	FASN	FGA	FAM210A	ROR1
	FBN1	FGB	FAM217B	SLAMF1
	FBXL13	FGD3	FAM228B	AMBRA1
	FBXL16	FGF10	FAM45A	PCDH9
	FCGRT	FIG4	FAM83D	HTATIP2
	FGF11	FMNL1	FAM83E	TRNAW-CCA
	FGF12	FOXS1	FAM83F	TRNAS-GCU
	FGF22	FREM3	FBXL22	TRNAT-AGU
	FIG4	FRMD4A	FBXL8	TRNAI-AAU
	FMNL2	FRMPD1	FEM1A	BORCS6
	FOXO3	FRS2	FGF9	TRNAG-UCC
	FREM2	FXR2	FIP1L1	TRNAD-GUC
	FRMD8	G3BP2	FKBP1B	TRNAP-CGG
	FZD7	GALNT13	FLI1	TRNAS-AGA
	GALNT11	GML	FNDC3B	TMEM107
	GAMT	GNG10	FOXP1	AURKB
	GAS8	GPC6	FRMD4B	CTC1
	GGCX	GPS1	FRMD6	PDS5A
	GGN	GRAMD1A	FYCO1	TIPRL
	GJA3	GTF2H5	GALNT13	UBALD1
	GJA4	GTF3A	GALNT14	C25H16orf96
	GJA9	HAT1	GALNTL6	MGRN1
	GJB3	HBP1	GCGR	SYNM
	GLDC	HECW2	GDF2	TTC23
	GLYR1	HEXIM1	GFRA4	DIRAS1
	GNLY	HEXIM2	GIMD1	SLC39A3
	GNPDA1	HPN	GINM1	SDCCAG8
	GOLGB1	HR	GIP	ATL2
	GPANK1	HRG	GLYR1	HAL
	GPR141	IFIH1	GPC5	GJA9
	GPR37L1	IFT43	GPR22	RRAGC
	GPS1	IFT88	GPR37L1	MYCBP
	GPS2	IGF1	GRID2	CABS1
	GRIA4	IGF2BP1	GUCY1A3	BANF2
	GRINA	IL6	GUCY1B3	RRBP1
	GRM8	INSIG1	GXYLT2	GFPT1
	GTF3C6	ISOC1	HBBC	NFU1
	GZMM	ITCH	HERC1	SGTA
	HAGHL	ITGA4	HMGCR	ATXN10
	HBM	ITGB8	HSF4	MALRD1
	HCN2	JAK1	HTRA1	UHRF1BP1
	HEATR6	JAKMIP1	IFNAR1	GLRA3
	HERC6	JAKMIP3	IFT27	FNIP1
	HES4	JMJD1C	IGF2BP1	MEIKIN
	HHLA2	JPH4	IL15	STOX1
	HIGD1A	KANSL3	INTS7	DDX50
	HINT3	KATNA1	IPO9	DDX21
	HLX	KBTBD11	IQCK	AMTN
	HMGA2	KCNIP4	IRF3	SEMA6C
	HS2ST1	KCNK12	IRF4	LRRC7
	IFNAR1	KCNN2	ISPD	SNRPC
	IFNGR2	KIAA0930	ITFG1	HMCES
	IFT57	KIF21A	IWS1	RAB7A
	IGFBPL1	KIFAP3	JARID2	MYLK3
	IL1R1	KMT5A	JAZF1	CNKSR3
	IL1RL2	KNG1	JMJD1C	TMEM123
	IL4I1	KYNU	KATNA1	BIRC2
	IPO9	LATS1	KCNG4	STARD13
	IQCB1	LATS2	KCNIP4	THOP1
	IRF3	LGI3	KHDRBS2	CAPZA3
	ISG15	LOC102169725	KIAA0895L	PLCZ1
	ISPD	LOC102169913	KIAA1143	RIBC2
	JADE1	LOC102170121	KIF15	ASGR2
	JMJD8	LOC102170396	KIF1B	TRNAE-UUC
	KANK1	LOC102170675	KIF20B	FTSJ3
	KCNA4	LOC102171918	KIF24	SMARCD2
	KCNAB3	LOC102171954	KIF2C	DDX42
	KCNIP4	LOC102172205	KITLG	PSMC5
	KCNMA1	LOC102172488	KLHL20	HIPK2
	KCNQ5	LOC102173207	KLHL6	ERLIN2
	KCTD11	LOC102173353	KNOP1	CPN1
	KDM6B	LOC102173983	KRT78	WDR61
	KIAA0922	LOC102174962	KRT79	ZNFX1
	KIAA2026	LOC102175234	KRT8	MMP24
	KIF18A	LOC102175359	L2HGDH	RASEF
	KIT	LOC102175508	LAGE3	RAB28
	KLF15	LOC102175650	LAMB1	PROSC
	KLHL17	LOC102176031	LAMB4	ZNF598
	KLHL2	LOC102176315	LATS1	TNFRSF8
	KMT2C	LOC102176353	LDLRAD4	GDE1
	KRBA1	LOC102176782	LIME1	ECH1
	LACE1	LOC102177486	LMOD1	LGALS4
	LAD1	LOC102177766	LNX1	HNRNPL
	LATS2	LOC102177789	LOC100861168	SMARCA4
	LCLAT1	LOC102178028	LOC102168401	SHOC2
	LDLRAD4	LOC102178046	LOC102168445	BBIP1
	LIPT1	LOC102178334	LOC102168691	PDCD4
	LMOD1	LOC102178606	LOC102169353	IL1RL1
	LOC102168291	LOC102178735	LOC102169846	SRD5A2
	LOC102168445	LOC102178917	LOC102171323	TMEM216
	LOC102168680	LOC102179204	LOC102171498	TMEM138
	LOC102168959	LOC102180193	LOC102171594	CPSF7
	LOC102169116	LOC102180430	LOC102171918	C17H4orf45
	LOC102169118	LOC102180464	LOC102172205	NT5DC4
	LOC102169263	LOC102180722	LOC102172393	CKAP2L
	LOC102169285	LOC102180732	LOC102172488	SPTLC1
	LOC102169399	LOC102180830	LOC102173176	PIK3R5
	LOC102169889	LOC102181102	LOC102174495	PIK3R6
	LOC102170165	LOC102181844	LOC102175317	RALYL
	LOC102170907	LOC102182107	LOC102175600	KLHL9
	LOC102171004	LOC102182198	LOC102175755	IFNA
	LOC102171271	LOC102182312	LOC102175848	RAPGEF6
	LOC102171445	LOC102182335	LOC102176064	NUP50
	LOC102171541	LOC102182595	LOC102176116	CRABP1
	LOC102171726	LOC102182655	LOC102176325	DOCK2
	LOC102171842	LOC102183041	LOC102176442	CCDC47
	LOC102171995	LOC102183296	LOC102176567	TP63
	LOC102172282	LOC102183767	LOC102177501	ZNF330
	LOC102172294	LOC102183877	LOC102177570	NDUFAF8
	LOC102172768	LOC102184268	LOC102177581	SLC38A10
	LOC102173047	LOC102184830	LOC102177789	CEP131
	LOC102173339	LOC102185107	LOC102177855	TEPSIN
	LOC102173859	LOC102185172	LOC102178129	ARMC4
	LOC102173964	LOC102185181	LOC102178290	PRKAR2B
	LOC102174136	LOC102185386	LOC102178556	GPRC5C
	LOC102174408	LOC102185396	LOC102178685	PFAS
	LOC102174676	LOC102185572	LOC102178850	MXD1
	LOC102174952	LOC102185677	LOC102179751	ADORA3
	LOC102175086	LOC102185841	LOC102179935	EDEM1
	LOC102175203	LOC102185870	LOC102180484	MFSD6L
	LOC102175555	LOC102186014	LOC102180560	CCDC42
	LOC102175634	LOC102186672	LOC102180752	GLIS3
	LOC102175834	LOC102188238	LOC102180841	R3HDM2
	LOC102175927	LOC102188840	LOC102181111	DPYD
	LOC102175997	LOC102189280	LOC102188626	TKFC
	LOC102176499	LOC102190107	LOC102189098	TNK2
	LOC102177333	LOC102190228	LOC102189486	TFRC
	LOC102177821	LOC102190385	LOC102189594	PPP1R14C
	LOC102178093	LOC102190667	LOC102190263	MDN1
	LOC102178162	LOC102190691	LOC102190927	CDK19
	LOC102178319	LOC102190915	LOC106501952	INSL3
	LOC102178586	LOC102191176	LOC106502044	JAK3
	LOC102178621	LOC102191700	LOC106502138	TACR3
	LOC102178761	LOC102191741	LOC106502300	TNRC6B
	LOC102178901	LOC106501875	LOC106502876	DNAJA4
	LOC102178939	LOC106501968	LOC106502922	ATOH1
	LOC102179185	LOC106501969	LOC106502956	GUCY1A2
	LOC102179187	LOC106502073	LOC106503729	NMRK2
	LOC102179376	LOC106502104	LOC108633190	ATCAY
	LOC102179465	LOC106502116	LOC108633335	PAK1
	LOC102179469	LOC106502157	LOC108633470	DNMBP
	LOC102179581	LOC106502168	LOC108633928	PARD6G
	LOC102179758	LOC106502313	LOC108634034	ARMC3
	LOC102179868	LOC106502416	LOC108635595	EGF
	LOC102180034	LOC106502466	LOC108635640	JARID2
	LOC102180271	LOC106502469	LOC108635919	C23H6orf106
	LOC102180307	LOC106502519	LOC108635996	EMP3
	LOC102180547	LOC106502707	LOC108636097	CCDC114
	LOC102180586	LOC106502911	LOC108636127	TMEM143
	LOC102180587	LOC106503691	LOC108636138	DISP1
	LOC102180828	LOC106504009	LOC108636400	LRIT3
	LOC102180845	LOC108634031	LOC108636418	CREB5
	LOC102181187	LOC108634157	LOC108636451	ZMYM5
	LOC102181383	LOC108634192	LOC108636555	PSPC1
	LOC102181419	LOC108636007	LOC108636739	SYNE2
	LOC102181470	LOC108636018	LOC108637120	ADGRL2
	LOC102181821	LOC108636204	LOC108637248	FAM196B
	LOC102181832	LOC108636207	LOC108637249	LRCH3
	LOC102182379	LOC108636336	LOC108637250	RPL35A
	LOC102182732	LOC108636390	LOC108637251	LMLN
	LOC102183208	LOC108636598	LOC108637252	IQCG
	LOC102183270	LOC108636636	LOC108637253	TATDN3
	LOC102183344	LOC108636831	LOC108637254	DAPK3
	LOC102183827	LOC108636862	LOC108637255	LRIG2
	LOC102184009	LOC108636909	LOC108637258	CCDC141
	LOC102184370	LOC108636944	LOC108637259	SLCO3A1
	LOC102185015	LOC108636945	LOC108637289	CBFA2T2
	LOC102185430	LOC108637086	LOC108637302	LMO7
	LOC102185449	LOC108637104	LOC108637372	PCCB
	LOC102186172	LOC108637157	LOC108637500	JAKMIP3
	LOC102186223	LOC108637264	LOC108637660	CNGB3
	LOC102186225	LOC108637300	LOC108637773	AAK1
	LOC102187069	LOC108637399	LOC108637801	SH3BP1
	LOC102187333	LOC108637408	LOC108638242	TMEM106B
	LOC102187445	LOC108637429	LOC108638532	ZFR2
	LOC102187877	LOC108637520	LOC108638623	ROBO1
	LOC102188152	LOC108637521	LRP1B	EPB41L4B
	LOC102188265	LOC108637609	LRRC72	PTH2R
	LOC102188314	LOC108637685	MAEA	MMP7
	LOC102188423	LOC108637876	MAML2	EPS8
	LOC102188841	LOC108637971	MAP2	ABCC9
	LOC102189890	LOC108638632	MAP4	EEF2KMT
	LOC102189921	LRGUK	MAP6	FOXP1
	LOC102190167	LRP1B	MASP2	RFTN1
	LOC102190971	LRRC32	MATN2	ZNF770
	LOC102191038	LRRK2	MC4R	TRNAS-GGA
	LOC102191238	LTBP1	MC5R	PRR5
	LOC102191644	LYAR	MCRIP1	NRCAM
	LOC102191806	LYN	MED23	MPHOSPH8
	LOC106501755	LYSMD3	MEOX2	TMEM108
	LOC106501971	LZTS1	MEPCE	TEX9
	LOC106501986	MANEA	MFSD2B	MNS1
	LOC106502153	MAP2K2	MICU1	TNFAIP8L2
	LOC106502192	MATK	MIR103	LYSMD1
	LOC106502417	MAVS	MIR328	SEC14L5
	LOC106502853	MCTP1	MITF	NAGPA
	LOC106502890	MDFIC	MKRN2	C25H16orf89
	LOC106502959	MDGA2	MMRN2	ALG1
	LOC106503043	MED6	MRPL12	COPG1
	LOC106503181	MET	MTOR	ADAMTSL3
	LOC106503208	MGST1	MTURN	SOX5
	LOC106503223	MICU2	MUC19	CMTR2
	LOC106503304	MINOS1	MYCN	DHRS3
	LOC106503466	MIR1224	MYO9A	CERCAM
	LOC106503559	MIR1248	NAA50	ODF2
	LOC108633253	MIR1249	NANOS1	NTRK2
	LOC108633288	MMP24	NAV1	CENPC
	LOC108633373	MORC3	NBEAL1	NAV3
	LOC108633413	MPHOSPH9	NCAM1	COL1A2
	LOC108633414	MPI	NCF2	VWCE
	LOC108633873	MROH9	NCOA6	DDB1
	LOC108633874	MRPL54	NDUFAF7	IRS1
	LOC108633879	MTFR2	NEB	PAX1
	LOC108633883	MTIF3	NHLRC3	RFX7
	LOC108634143	MTR	NKX1-1	CNTNAP2
	LOC108635662	MYLK2	NMNAT2	ADRA2A
	LOC108635898	NAA25	NOL3	SPAG9
	LOC108635908	NCOA6	NOXRED1	CLDN18
	LOC108635909	NEGR1	NPB	SMDT1
	LOC108636241	NEK11	NPTX1	NAGA
	LOC108636368	NEUROG2	NSMCE2	FAM109B
	LOC108636555	NF1	NT5DC1	NDUFA6
	LOC108636599	NFAT5	NTN5	SDHAF2
	LOC108636726	NFIB	NUP43	TLL1
	LOC108636779	NLRC4	NUP98	KY
	LOC108637103	NME7	OCA2	CCDC170
	LOC108637104	NOP58	OMD	PPP2R2B
	LOC108637111	NR3C2	OTUD7B	RHBDL2
	LOC108637299	NTN4	P2RY2	ANKS3
	LOC108637670	NUDT18	P4HB	C25H16orf71
	LOC108637784	NUP50	PAK2	ZNF500
	LOC108637801	NXPH1	PANK2	CERS3
	LOC108637802	OLFM3	PCMT1	C19H17orf78
	LOC108637879	OLFML2B	PCYT2	ACACA
	LOC108637965	OTOP1	PDE4D	EDEM3
	LOC108638007	PARD3B	PDE7B	PTPRA
	LOC108638097	PAXIP1	PDGFRA	GLE1
	LOC108638214	PC	PEG10	SPTAN1
	LOC108638268	PDE7B	PGD	KCNK12
	LOC108638616	PDYN	PHACTR3	SCIN
	LPL	PDZRN3	PHKB	PTPN4
	LRIG2	PEBP4	PHOX2B	FKBP5
	LRP1	PGBD5	PI16	MIR10A
	LRRIQ1	PGM5	PIGU	HOXB2
	LTBP3	PHACTR3	PIGX	HOXB3
	LUC7L	PHLPP1	PKHD1L1	SLC16A11
	LY6G5B	PIAS4	PKIA	BCL6B
	LY6G5C	PIGF	PLA2G7	RLF
	LY6G6D	PIP5K1C	PLEKHA8	PPT1
	LY6G6F	PITPNC1	PLIN3	PLA2R1
	LYSMD1	PITPNM2	PLK3	HEMK1
	MAGI3	PKD2	PLPP3	C22H3orf18
	MAP4	PKD2L1	PLPP6	SCLT1
	MARC1	PLA2G12A	PLXNA4	ANKRD28
	MARC2	PLCD3	PNN	TSGA10
	MARK1	PLRG1	PON1	KMT2C
	MAT2A	POLR3G	PON3	FHL3
	MB21D2	PPM1L	POU6F2	UTP11
	MC2R	PPP1R3A	PPA2	SF3A3
	MC5R	PPP4R1	PPIA	TM9SF3
	MCRIP2	PRKCE	PPM1K	UMOD
	MED25	PRR5	PPP1R16B	ARHGEF3
	METRN	PRTFDC1	PPP1R27	RANGRF
	METTL15	PRUNE2	PPP1R35	SLC25A35
	METTL26	PSMA1	PPP1R3D	SEC22A
	MGAT3	PTGFR	PPP4R2	PARK2
	MGRN1	PTGS1	PRG4	SOX6
	MICAL1	PTPN3	PRKAA2	NUP188
	MIEF1	PTPRT	PRKD3	SH3GLB2
	MIPEP	PTPRU	PRKG1	UBE2B
	MIPOL1	PUM2	PRMT1	CDKL3
	MIR150	RAB23	PROSER1	KIF5C
	MIR200A	RAB3C	PRR12	SLC39A11
	MIR200B	RAB4A	PSMB8	ASGR1
	MIR429	RAD50	PSMC2	LAMC2
	MIR592	RALBP1	PSMD6	MMP8
	MITD1	RAVER2	PTCH2	MMP20
	MITF	RAX2	PTGR2	GRID1
	MLANA	RCOR1	PTPN7	PKD1
	MRPL20	REEP3	PTS	RPL26L1
	MRPL28	REEP4	PURB	ERGIC1
	MSLN	RFC4	PVALB	PROCR
	MTFR2	RFNG	PVRIG	KCTD8
	MTMR14	RHOQ	PXK	STAC3
	MTMR2	RIBC2	RAF1	CACNA2D2
	MTMR6	RILPL1	RAPGEF2	PTPRG
	MTOR	RILPL2	RAPH1	UGGT1
	MUC6	RNF141	RBMS3	MCC
	MXRA8	RNF146	RBP3	ATP6V1B2
	MYCBP	RNF213	RELN	SLC18A1
	MYCBP2	ROBO1	RFX4	IRAK3
	MYO1A	RORB	RGS3	WBP2NL
	MZF1	RPL37A	RIC1	2023-09-03
	NAA38	RPP25	RIF1	MGAM2
	NAA50	RTP2	RNF145	VWDE
	NAB2	RUFY4	RNF182	ORC4
	NAGA	SAT2	RNF24	CA10
	NAMPT	SATB2	RNLS	CADM2
	NANOG	SBNO1	RNMT	METTL21C
	NARFL	SCARB2	RNPEP	TPP2
	NAT10	SCIN	ROGDI	ENOX1
	NAT8L	SCN1B	ROR1	KANK1
	NAV1	SCN2A	RPAP3	GIPC3
	NCF2	SCPEP1	RPL18	TBXA2R
	NCOA7	SDC1	RPP14	CACTIN
	NCR3	SDCCAG8	RPS8	PIP5K1C
	NDUFA3	SERAC1	RPTOR	C5H12orf45
	NDUFA6	SGSH	RRAS	ALDH1L2
	NDUFAF8	SH2D4B	RSPO2	LEPR
	NDUFS7	SH3BGRL2	RTEL1	REEP3
	NECTIN3	SHBG	RYK	CALN1
	NELFA	SHPRH	S100A10	TRNAA-AGC
	NEMP1	SIRPA	S100A11	TRNAM-CAU
	NEURL4	SLC16A10	SAMD15	TRNAV-AAC
	NHLRC4	SLC25A12	SCAF1	ZNF322
	NLGN2	SLC26A11	SCFD2	LIMD1
	NME4	SLC27A6	SEMA5A	ITGB6
	NOC2L	SLC2A13	SEMA5B	MNAT1
	NOSIP	SLC2A9	SENP8	POU3F1
	NOVA1	SLC30A6	SEPT12	TAF11
	NOX4	SLC33A1	SEPT9	TRNAK-UUU
	NPAS2	SLF1	SERPINB11	TRNAQ-CUG
	NPM1	SMAP1	SERPINB7	TRNAL-UAG
	NTN4	SMARCAL1	SERPINH1	HES7
	NUDT16L1	SMC1B	SF3B6	TRNAR-UCU
	NUP58	SNRNP35	SGCE	TRNAG-GCC
	NUP62	SNRPF	SH2B2	TRNAS-CGA
	NUP98	SNTG1	SIGLEC1	ALOXE3
	NXPH1	SOX15	SIM1	PER1
	OGG1	SPAST	SLC1A1	WWOX
	OSCAR	SPATA7	SLC25A10	EIF2AK3
	P4HA3	SPP1	SLC25A46	COL23A1
	PACSIN2	SPRYD3	SLC26A5	AMBN
	PARP10	SST	SLC27A6	STRADA
	PCDH18	ST8SIA4	SLC2A4RG	CCDC168
	PCED1A	STARD13	SLC37A3	RCBTB1
	PCSK4	STK32C	SLC9C1	PHF11
	PDE7B	SUCO	SMARCA4	RNF14
	PDGFRB	SUGCT	SMG7	PCDH12
	PDIA2	SYN3	SNF8	NEMP1
	PERM1	SYNJ2BP	SNX27	MYO1A
	PGAP2	TANC2	SNX29	TAC3
	PGBD5	TDRD7	SOX2	2023-09-12
	PHLDA3	TENM3	SOX5	PRKAB1
	PHTF1	TENM4	SPACA4	CIT
	PIGQ	TEX10	SPATA6L	HLX
	PIP5K1A	TEX38	SPHK2	TRPM3
	PIP5K1B	TFPI	SRC	DTHD1
	PITPNB	TGFB3	SRL	CACNA2D1
	PIWIL2	TGFBR3	SRM	SPATS2L
	PLEC	TGS1	STARD13	PDGFC
	PLEKHF2	THTPA	STMN3	CEP170
	PLEKHN1	TJP3	STMND1	STIM1
	PLPP6	TLL1	SULT1B1	SLC41A2
	PLSCR3	TMC2	SULT6B1	TNKS
	PNKP	TMED2	SYCE1	TRPM7
	POLR2A	TMEM106B	SYCP2	OPRM1
	POLRMT	TMEM128	SYNRG	TLE4
	PPIL6	TMEM131	TADA2A	DOCK8
	PPL	TMEM68	TAF1C	ETV6
	PPME1	TMPRSS11D	TAOK1	SCNM1
	PPP1R12B	TNFRSF8	TAP1	VPS72
	PRKACB	TNS2	TAP2	TMOD4
	PRKG1	TP53	TBCK	RYR2
	PRMT1	TP53INP2	TBX15	ASH2L
	PROSC	TRMT10B	TCF12	EIF4EBP1
	PRPSAP2	TRNAC-ACA	TCHHL1	CTLA4
	PRR12	TRNAC-GCA	TCTEX1D4	BIRC3
	PRR35	TRNAE-CUC	TDRD6	PHF20
	PRRC2A	TRNAG-UCC	TERB2	STRIP1
	PRRG2	TRNAK-CUU	TICAM1	ALX3
	PSMD8	TRNAK-UUU	TIMM17A	UBE2Q2
	PTHLH	TRNAS-AGA	TIMP2	NME1
	PTOV1	TRNAS-GGA	TMED8	C10H15orf65
	PTPN4	TRNAT-UGU	TMEFF1	DYX1C1
	PTPN7	TRNAW-CCA	TMEM176A	CCPG1
	PTPN9	TRNAY-AUA	TMEM176B	SPPL2A
	PTPRA	TRPM6	TMPRSS11D	PRDM6
	PUS10	TSPAN14	TNFRSF6B	COL25A1
	PUSL1	TTC27	TNRC6B	C25H19orf33
	RAB11FIP3	TTC39A	TP53	TRNAG-CCC
	RAB40C	TTLL9	TP53I3	ERCC1
	RAC3	TULP4	TP53INP2	FOSB
	RAMP3	UBE2V1	TPR	PHKB
	RANBP17	UBE3D	TPX2	ETFDH
	RASGRP4	UGCG	TRADD	PPID
	RC3H1	UPK3A	TRAPPC6B	SBF2
	RCN3	USH2A	TRIM69	CLNK
	REEP6	USO1	TRNAC-ACA	TAS2R16
	REL	UTP20	TRNAC-GCA	ST6GALNAC5
	RELN	VIMP	TRNAE-UUC	CAP1
	RERE	VPS13C	TRNAF-GAA	LRP1B
	RFNG	VPS13D	TRNAG-CCC	ZNF451
	RGS11	VWA3B	TRNAH-GUG	CISH
	RHBDL1	VWDE	TRNAR-CCU	HYDIN
	RHBDL2	WDR60	TRNAS-GGA	MTMR2
	RHOG	WRAP53	TRNAW-CCA	SIX4
	RHOQ	XPO4	TRNAY-AUA	MATK
	RHOT2	YIPF4	TRPS1	TNS2
	RIC1	ZBTB49	TSC22D1	EIF4B
	RNF14	ZBTB7A	TTYH2	EPDR1
	RNF175	ZDHHC20	UBAP1	DNAH7
	RNF181	ZFAND3	UBE2Z	PHACTR1
	RNF223	ZFHX2	UBIAD1	ZMYM2
	RNF6	ZFP36L1	UBOX5	MICU3
	RNMT	ZFR2	UBR4	DLC1
	RNPEP	ZMYND11	UCHL1	LAMC1
	ROGDI	ZMYND8	UHRF2	NMNAT3
	ROR1	ZNF177	USP3	PTGER2
	RPAP2	ZNF451	USP36	LRRC49
	RPF2	ZNRF3	UVSSA	MRPL54
	RPS11		VIPAS39	RAX2
	RPS15		VIPR2	APBA3
	RPUSD3		VPS37A	GNPDA1
	RRAGC		WARS2	NT5C2
	RRAS		WDCP	LRRC28
	RRM1		WRAP53	RNFT1
	SAMD11		XCR1	RPS6KB1
	SCAF1		YIPF4	RANBP6
	SCLT1		ZBTB20	EEF2
	SCNM1		ZBTB46	ODF3B
	SCYL1		ZC2HC1A	NCAPH2
	SDF4		ZCWPW1	SYCE3
	SEMA6C		ZCWPW2	CNTNAP5
	SEPT12		ZDHHC2	RFPL4A
	SERPINC1		ZGPAT	STK3
	SGIP1		ZNF410	HMG20B
	SHMT1		ZNF488	ZCCHC11
	SIN3A		ZNF501	TINAG
	SLC16A10		ZNF502	ASIC2
	SLC1A1		ZNF800	OPA1
	SLC27A5		ZNF852	PARVA
	SLC2A4		ZSCAN12	AOAH
	SLC30A7		ZSCAN23	DMBX1
	SLC35G6		ZSWIM7	GAB2
	SLC38A10			USP35
	SLC41A3			DPP10
	SLC5A10			TLL2
	SLC6A7			PARP14
	SMDT1			HSPBAP1
	SMG6			IFT57
	SMG7			BACH2
	SMPD2			GTF3C6
	SORCS2			RPF2
	SP8			GDA
	SPATA6L			KIAA0141
	SPATC1			ACTR6
	SPEM1			UHRF1BP1L
	SPPL2A			TBXAS1
	SPRED1			AK5
	SPRED3			OPCML
	SRD5A2			SLC36A4
	SRGN			MIPOL1
	SRM			ZNF26
	SRR			ZNF605
	SSPO			GDF5
	SSSCA1			CEP250
	STAT6			SRPRB
	STEAP4			CASP8AP2
	STIM1			ZNF554
	STRIP1			C6H4orf3
	STUB1			USP53
	SUPV3L1			SLC44A5
	SYNGR1			SETDB1
	TAB1			CERS2
	TAC3			PCDH15
	TADA3			MAPK13
	TAOK1			KDELR1
	TARM1			SYNGR4
	TAS1R3			FYTTD1
	TBC1D17			SNX4
	TEPSIN			MATN4
	TFRC			SDC4
	THAP5			RBPJL
	TIMM17A			KIAA2026
	TLE4			FAM83F
	TLR2			TAS2R38
	TLX3			CLEC5A
	TMEM102			MGAM
	TMEM123			ZDHHC2
	TMEM150A			LBX1
	TMEM177			KCNJ6
	TMEM239			DAD1
	TMEM247			FGFR1OP
	TMEM256			CSN1S1
	TMEM50B			IQSEC3
	TMEM88			C3H1orf141
	TMEM88B			ANO5
	TMEM8A			ACVR2A
	TMEM95			CFAP97
	TMOD4			SLC25A4
	TNFAIP8L2			SNX25
	TNFRSF18			PIWIL3
	TNFRSF19			SGSM1
	TNFRSF4			PHLDB2
	TNK1			RRAS2
	TNK2			TRNAK-CUU
	TNNI1			GABRB2
	TNNT2			CD28
	TRAPPC1			WNT10A
	TRIM28			WNT6
	TRMT11			IFRD2
	TRNAC-ACA			LSMEM2
	TRNAC-GCA			SEMA3B
	TRNAD-GUC			MED13L
	TRNAE-CUC			METTL6
	TRNAE-UUC			IL1A
	TRNAF-GAA			ZDHHC14
	TRNAG-ACC			HBP1
	TRNAG-CCC			NTM
	TRNAG-GCC			EXOC6B
	TRNAG-UCC			FIBCD1
	TRNAM-CAU
	TRNAN-GUU
	TRNAQ-CUG
	TRNAQ-UUG
	TRNAS-GGA
	TRNAV-AAC
	TRNAW-CCA
	TRPM7
	TSGA10
	TSKS
	TTC27
	TTLL10
	TTLL7
	UBALD1
	UBE2J2
	UBE2M
	UBIAD1
	UBN1
	UBQLN3
	UBQLNL
	UBR4
	UHRF2
	UROC1
	USF3
	USP50
	USP8
	UTRN
	VAMP5
	VAMP8
	VOPP1
	VPS16
	VPS26A
	VPS72
	VRK2
	VWA1
	WASF3
	WBP2NL
	WDR24
	WDR90
	WFIKKN1
	WHSC1
	XPO4
	YBX2
	YTHDF1
	ZBTB24
	ZBTB4
	ZBTB45
	ZMYM2
	ZNF25
	ZNF317
	ZNF408
	ZNF446
	ZNF467
	ZNF500
	ZNF662
	ZNF703
	ZNF831
	ZXDC
