# Supplementary material for: Comprehensive whole-genome resequencing unveils genetic diversity and selective signatures of the Xiangdong black goat
Source: Front Genet. 2024 Mar 13;15:1326828. doi: 10.3389/fgene.2024.1326828 (PMC10965680; doi:10.3389/fgene.2024.1326828)
Supplement: Supplementary file 3 [file Table4.XLSX]

## Sheet: Sheet1
Breed	Xiangdong	Jintang	Jining	Chengdu	Duan	Guizhou	Longlin
SNPs	19133125	20101049	24872806	12968416	15188818	14192522	15681149
intergenic	11120172	11661785	14404576	7520821	8811916	8243623	8978558
intronic	7264848	7651848	9490504	4939489	5782772	5394779	5897485
exonic	244904	256952	319186	166587	194932	180435	198552
downstream	124365	129612	161047	83158	98503	91530	100585
upstream	122452	129035	159883	83110	97841	90832	99883
UTR	170284	240867	298388	154798	180280	168798	185918
synonymous	101604	106497	132623	69111	81101	74837	82350
nonsynonymous	131185	138229	171615	89585	104663	97159	106796
unknown	3575	3760	4575	2421	2838	2624	2927
