# Supplementary material for: Comprehensive whole-genome resequencing unveils genetic diversity and selective signatures of the Xiangdong black goat
Source: Front Genet. 2024 Mar 13;15:1326828. doi: 10.3389/fgene.2024.1326828 (PMC10965680; doi:10.3389/fgene.2024.1326828)
Supplement: Supplementary file 4 [file Table1.XLSX]

## Sheet: Sheet1
Breed	Number	Breed	Number	Breed	Number	Breed	Number
Xiangdong black goat	3100A	Jintang black goat	SRR14755743	Jintang black goat	SRR9613736	Jining blue goat	SRR10083598
Xiangdong black goat	3106A	Jintang black goat	SRR14755744	Jintang black goat	SRR9613742	Jining blue goat	SRR10083599
Xiangdong black goat	3125A	Jintang black goat	SRR14755745	Jintang black goat	SRR9613743	Jining blue goat	SRR10083601
Xiangdong black goat	3190A	Jintang black goat	SRR14755746	Jintang black goat	SRR9613744	Jining blue goat	SRR10083602
Xiangdong black goat	3199A	Jintang black goat	SRR14755747	Jintang black goat	SRR9613745	Jining blue goat	SRR10083603
Xiangdong black goat	3604A	Jintang black goat	SRR14755748	Guizhou white goat	GZB2575	Jining blue goat	SRR10083604
Xiangdong black goat	3615A	Jintang black goat	SRR14755749	Guizhou white goat	GZB327	Jining blue goat	SRR10083605
Xiangdong black goat	3667A	Jintang black goat	SRR14755750	Guizhou white goat	GZB4029	Jining blue goat	SRR10083606
Xiangdong black goat	3679A	Jintang black goat	SRR14755751	Guizhou white goat	GZB45	Jining blue goat	SRR10083607
Xiangdong black goat	3697A	Jintang black goat	SRR14755752	Guizhou white goat	GZB48	Jining blue goat	SRR10083608
Xiangdong black goat	xdb3699	Jintang black goat	SRR14755753	Chengdu brown goat	SRR9613724	Jining blue goat	SRR10083609
Xiangdong black goat	xdbZZ001	Jintang black goat	SRR14755754	Chengdu brown goat	SRR9613727	Jining blue goat	SRR10083610
Xiangdong black goat	xdbZZ002	Jintang black goat	SRR14755755	Chengdu brown goat	SRR9613728	Jining blue goat	SRR10083611
Xiangdong black goat	xdbZZ003	Jintang black goat	SRR14755756	Chengdu brown goat	SRR9613729	Jining blue goat	SRR10083612
Xiangdong black goat	xdbZZ004	Jintang black goat	SRR14755757	Chengdu brown goat	SRR9613730	Jining blue goat	SRR10083613
Xiangdong black goat	xdbZZ005	Jintang black goat	SRR14755758	Chengdu brown goat	SRR9613739	Jining blue goat	SRR10083614
Xiangdong black goat	xdbZZ006	Jintang black goat	SRR14755759	Chengdu brown goat	SRR9613751	Jining blue goat	SRR10083615
Xiangdong black goat	xdbZZ007	Jintang black goat	SRR14755760	Chengdu brown goat	SRR9613752	Jining blue goat	SRR10083616
Xiangdong black goat	xdbZZ009	Jintang black goat	SRR14755761	Chengdu brown goat	SRR9613754	Jining blue goat	SRR10083617
Xiangdong black goat	xdbZZ010	Jintang black goat	SRR14755762	Chengdu brown goat	SRR9613755	Jining blue goat	SRR10083618
Longlin goat	SRR11744807	Jintang black goat	SRR14755763	Chengdu brown goat	SRR9613756	Jining blue goat	SRR10083619
Longlin goat	SRR11744808	Jintang black goat	SRR14755764	Chengdu brown goat	SRR9613757	Jining blue goat	SRR10083620
Longlin goat	SRR11744809	Jintang black goat	SRR14755765	Chengdu brown goat	SRR9613758	Duan goat	SRR11127579
Longlin goat	SRR11744810	Jintang black goat	SRR14755766	Chengdu brown goat	SRR9613759	Duan goat	SRR11127585
Longlin goat	SRR11744811	Jintang black goat	SRR14755767	Chengdu brown goat	SRR9613760	Duan goat	SRR11744850
Longlin goat	SRR11744812	Jintang black goat	SRR14755768	Jining blue goat	SRR10083581	Duan goat	SRR11744851
Longlin goat	SRR11744813	Jintang black goat	SRR14755769	Jining blue goat	SRR10083582	Duan goat	SRR11744852
Longlin goat	SRR11744814	Jintang black goat	SRR14755770	Jining blue goat	SRR10083584	Duan goat	SRR11744853
Longlin goat	SRR11744815	Jintang black goat	SRR14755771	Jining blue goat	SRR10083586	Duan goat	SRR11744854
Longlin goat	SRR11744816	Jintang black goat	SRR14755772	Jining blue goat	SRR10083587	Duan goat	SRR11744855
Longlin goat	SRR11744817	Jintang black goat	SRR14755773	Jining blue goat	SRR10083588	Duan goat	SRR11744856
Longlin goat	SRR11744818	Jintang black goat	SRR14755774	Jining blue goat	SRR10083589	Duan goat	SRR11744857
Longlin goat	SRR11744819	Jintang black goat	SRR14755775	Jining blue goat	SRR10083590	Duan goat	SRR11744858
Longlin goat	SRR11744820	Jintang black goat	SRR14755776	Jining blue goat	SRR10083591	Duan goat	SRR11744859
Longlin goat	SRR11744821	Jintang black goat	SRR14755777	Jining blue goat	SRR10083592	Duan goat	SRR11744860
Longlin goat	SRR5803158	Jintang black goat	SRR14755778	Jining blue goat	SRR10083593	Duan goat	SRR11744861
Longlin goat	SRR5803161	Jintang black goat	SRR9613723	Jining blue goat	SRR10083594	Duan goat	SRR11744862
Longlin goat	SRR5803162	Jintang black goat	SRR9613725	Jining blue goat	SRR10083595	Duan goat	SRR11744863
Longlin goat	SRR5803163	Jintang black goat	SRR9613726	Jining blue goat	SRR10083596	Duan goat	SRR11744864
Longlin goat	SRR5803165	Jintang black goat	SRR9613735	Jining blue goat	SRR10083597
